# Supplementary material for: Presence of retinal pericyte-reactive autoantibodies in diabetic retinopathy patients
Source: Sci Rep. 2016 Feb 3;6:20341. doi: 10.1038/srep20341 (PMC4738258; doi:10.1038/srep20341)
Supplement: Supplementary Information [file srep20341-s1.xls]

## Sheet: Sheet1
Presence of retinal pericyte-reactive autoantibodies in diabetic retinopathy patients						Lingjun Zhang, Yan Li, John Payne, Sunil Srivastava, Xingjun Fan, John Fung, Xiaorong Li, Timothy S. Kern and Feng Lin
	Study Code	Age at Exam	Race (1 = Black, 2 = White, 3 = Other)	Sex (1 = Male, 2 = Female)	Body Mass Index	Diabetes? (1= No, 2 = Yes)	Years of Diabetes	Insulin? (1 = No, 2 = Yes)	HTN? (1 = No, 2 = Yes)	Hyperlipidemia? (1 = No, 2 = Yes)	Heart Attack? (1 = No, 2 = Yes)	Stroke? (1 = No, 2 = Yes)	Kidney Disease? (1 = No, 2 = Yes)	Multivitamin? (1 = No, 2 = Yes)	ARMD? (1=No, 2=Yes)	Retinal Vascular Occlusion? (1=No, 2=Yes)	Uveitis? (1=No, 2=Yes)	Glaucoma? (1=No, 2=Suspect, 3=Yes)	Snellen Visual Acuity OD (Denom.)	Snellen Visual Acuity OS (Denom.)	HbA1c level	Serum Creatinine	Estimated GFR
Normal Controls (No DM or Ocular Disease)	A1	62.2164	2	1	33.7153	1	0	1	2	2	1	1	1	1	1	1	1	3	20	HM	5.9	1.08	69
	A2	56.1315	2	2	25.0149	1	0	1	1	1	1	1	1	2	1	1	1	1	30	50	5.4	0.71	85
	A3	62.1507	2	1	32.6871	1	0	1	2	1	1	1	1	1	1	1	1	1	30	20	5.8	0.86	90
	A4	66.1123	2	2	22.8603	1	0	1	2	2	1	1	1	2	1	1	1	1	40	40		0.65	91
	A5	75.5068	2	2	24.9385	1	0	1	2	1	2	2	1	2	1	1	1	1	25	30	5.4	0.7	81
	A6	72.3041	2	1	25.3811	1	0	1	2	2	1	1	1	1	1	1	1	1	30	30	5.8	1.32	53
	A7	60.8164	2	1	32.0946	1	0	1	1	1	1	1	1	2	1	1	1	1	50	40	4.9	0.76	104
	A8	65.8521	1	1	29.0496	1	0	1	2	2	1	1	1	2	2	1	1	1	20	400	6.3	1.31	66
	A9	69.4164	3	2	26.5684	1	0	1	2	2	1	1	1	1	1	1	1	1	50	50	5.6	1.15	47
	A10	50.9068	1	2	44.624	1	0	1	2	2	1	1	1	2	1	1	1	1	25	25	5.7	0.58	133
	A11	76.4301	1	2	28.055	1	0	1	2	2	1	1	1	2	1	1	1	1	30	40	5.9	1.03	63
	A12	79.9397	2	2	25.8219	1	0	1	2	2	1	1	1	2	1	1	1	1	25	30	5.3	0.97	55
	A13	68.6027	2	1	29.6464	1	0	1	2	1	1	1	1	1	1	1	1	1	30	30	6.5	1.03	72
	A14	84.9288	2	2	23.7747	1	0	1	1	2	1	1	1	2	1	1	1	1	40	60	5.9	0.97	55
	A15	46.0274	2	2	21.5801	1	0	1	1	1	1	1	1	1	1	1	1	2	20	25	5.2	0.85	72
	A16	60.3096	1	2	28.3392	1	0	1	2	2	1	1	1	2	1	1	1	1	20	20	6.2	0.98	70
	A17	74.5479	2	2	29.1243	1	0	1	2	2	1	1	1	2	2	1	1	1	20	200	6	0.71	80
	A18	71.9151	2	1	32.2806	1	0	1	2	2	2	1	1	1	1	1	1	1	50	40	6.8	0.9	83
	A19	48.8192	2	1	26.9361	1	0	1	1	1	1	1	1	2	1	1	1	3	NLP	20	4.9	0.67	126
	A20	46.9945	2	1	29.5316	1	0	1	1	1	1	1	1	1	1	1	1	2	25	20	5.5	1.06	75
	A21	35.8301	2	2	19.3684	1	0	1	1	1	1	1	1	1	1	1	1	1	20	20	5.1	0.69	96
	A22	61.0822	1	1	27.288	1	0	1	2	2	2	1	1	2	1	1	1	3	60	20	5.7	0.93	100
	A23	75.789	2	1	26.5418	1	0	1	2	2	1	1	1	2	1	1	1	1	30	30	5.5	1.18	60
	A24	72.5425	1	2	20.3587	1	0	1	2	2	1	1	1	1	1	1	1	1	40	40	5.7	0.63	112
	A25	39.8575	2	1	28.1261	1	0	1	1	2	1	1	1	2	1	1	1	1	20	20	5.4	0.78	110
	A26	64.7123	1	2	50.9744	1	0	1	2	2	1	1	1	2	1	1	1	2	30	30	6	1	68
	A27	64.0877	1	2	28.1639	1	0	1	2	2	2	1	1	1	1	1	1	3	30	20	6	0.79	89
	A28	58.7863	1	2	29.2833	1	0	1	2	2	2	1	1	1	1	1	1	1	25	25	6.7	0.99	70
	A29	61.0877	1	1	30.559	1	0	1	2	2	1	2	1	1	1	1	1	3	100	100	6.4	1.07	85
	A30	59.6767	1	1	23.7139	1	0	1	2	1	1	1	1	1	1	1	1	3	25	40	5.7	1.05	87
	A31	59.0548	1	1	27.3167	1	0	1	1	2	1	1	1	1				3	25	25	5.8	1.08	85
	A32	54.5699	1	2	23.4011	1	0	1	2	1	1	1	1	1	1	1	1	2	20	20	6	0.92	76
	A33	53.9151	1	1	26.6058	1	0	1	1	1	1	1	1	2	1	1	1	3	25	20	6.3	1.45	61
	A34	77.7945	1	1	25.8456	1	0	1	2	2	1	1	1	2	1	1	1	1	25	20	6.4	1.28	66
	A35	77.8027	1	1	21.6975	1	0	1	2	1	1	1	1	2	1	1	1	2	30	30	4.9	0.99	89
	A36	62.7671	2	1	30.1286	1	0	1	1	1	1	1	1	2	1	1	1	3			5.7	0.96	76
	A37	59.6301	1	1	26.5784	1	0	1	1	1	1	1	1	2	1	1	1	3	20	20	5.1	1.21	74
	A38	61.3397	2	1	24.1029	1	0	1	1	2	1	1	1	2	1	1	1	2	30	30	6	1.25	59
	A39	36.1753	1	2	34.9676	1	0	1	1	1	1	1	1	1	1	1	1	1	20	20	5.8	0.77	93
	A40	53.6548	1	1	39.8677	1	0	1	2	1	1	1	1	1	1	1	1	3	25	40	5.8	0.81	121
	A41	51.3096	1	1	22.9169	1	0	1	2	1	1	1	1	2	1	1	1	3	80	20	6.4	0.82	120
	A42	66.5288	1	1	25.4189	1	0	1	2	2	1	1	1	1	1	1	1	2	20	20	6.8	1.18	75
	A43	73.4356	1	2	28.8862	1	0	1	2	1	1	1	1	2	1	1	1	3	30	40	6	0.92	72
	A44	52.4356	1	1	27.9765	1	0	1	2	1	1	1	1	1	1	1	1	1	20	20	5.9	1.03	92
DR group	E2	50.9205	1	1	31.8502	2	17	2	2	2	2	1	1	1	1	1	1	1	HM	LP	9.8	1.32	69
	E3	45.211	1	1	42.5342	2	4	2	2	2	1	1	1	1	1	1	1	2	HM	50	8.4	2.25	38
	E5	53.2986	1	2	36.0286	2	28	2	2	2	1	1	1	1	1	1	1	1	25	60	10.8	1.01	69
	E6	62.663	1	1	28.2635	2	32	1	2	1	1	1	2	2	1	1	1	1	NLP	70	8.1	7.55	9
	E7	55.2767	1	2	30.3407	2	10	2	2	2	1	1	2	1	1	1	1	1	HM	200	5.7	7.71	7
	E8	77.6438	1	2	23.5573	2	5	1	2	2	2	1	1	1	1	1	1	1	40	CF		0.96	68
	E9	67.6658	1	1	25.8456	2	25	2	2	1	1	1	1	2	1	1	1	1	CF@5'	200	9	3.3	23
	E10	39.3096	2	2	36.9006	2	18	1	2	2	1	1	2	1	1	1	1	1	CF@face	200	7.2	3.12	17
	E11	47.4301	2	1	32.2443	2	26	2	2	1	1	1	1	1	1	1	1	2	25	200	6.4	1.11	71
	E12	46.3863	1	2	25.8398	2	26	1	1	2	1	1	1	1	1	1	1	1	25	40	10.4	1.01	71
	E13	49.3753	1	1	35.7009	2	12	1	2	2	1	1	1	2	1	1	1	1	400	25	7.2	1.39	66
	E14	35.011	1	1	31.7465	2	22	2	2	2	1	1	2	2	1	1	1	1	25	20	9.8	8.85	8
	E15	58.1041	2	2	47.4525	2	24	2	2	2	2	1	2	2	1	1	1	1	CF@4'	30	7.4	1.87	28
	E16	48.8137	1	2	42.2632	2	16	2	2	1	1	1	1	1	1	1	1	1	200	25	8.8	0.47	171
	E17	54.5616	1	1	35.6183	2	25	2	2	1	1	1	2	1	1	1	1	1	50	200	6.1	14.53	4
	E18	58.2137	1	2	27.4357	2	8	1	2	2	2	1	1	1	1	1	1	1	50	60	6.7	0.84	84
	E19	41.189	1	1	40.7382	2	6	2	2	1	1	1	1	1	1	1	1	1	25	CF@4'	8.2	2.03	44
	E20	58.2986	2	1	30.5122	2	20	1	2	1	1	1	1	1	1	1	1	3	70	40	8.4	1.7	42
	E21	82.2055	1	1	32.0789	2	20	2	2	1	1	2	2	1	1	1	1	1	CF@7'	70	9.6	2.95	25
	E22	77.0849	1	2	26.4312	2	30	1	2	2	2	1	2	1	1	1	1	2	30	50	6	8.53	5
	E23	57.1151	1	2	22.8603	2	15	1	2	2	1	1	1	1	1	1	1	2	50	40	7.3	2.38	25
	E24	82.6493	2	1	39.6748	2	32	2	2	2	2	2	1	1	1	1	1	1	40	50	8.3	1.23	56
	E25	62.4849	2	1	30.3415	2	40	2	2	2	1	1	1	2	1	1	1	3	30	400	7.4	1.09	68
	E26	57.7589	1	2	25.8219	2	25	2	2	2	1	2	1	1	1	1	1	1	LP	HM	7.8	3.46	17
	E27	63.3233	1	1	27.0435	2	12	2	2	2	1	1	1	2	1	1	1	2	30	60	7.8	2.22	36
	E28	57.2137	1	2	48.4638	2	20	2	2	2	1	1	2	2	1	1	1	1	70	30	15.9	1.93	32
	E29	55.4986	1	2	45.1882	2	17	2	2	2	1	1	1	2	1	1	1	1	200	200	9.1	1.41	47
	E30	40.8	2	2	41.5976	2	21	2	2	2	2	1	1	1	1	1	1	1	40	CF@face	10.1	0.85	74
	E31	60.2822	2	2	21.4644	2	22	1	2	2	1	1	1	1	1	1	1	1	100	60	6.2	1.96	26
	E32	71.274	1	1	28.8862	2	20	2	2	1	1	1	1	1	1	1	1	1	200	400	8.5	1.64	50
	E33	68.6055	2	2	37.4379	2	25	2	2	2	2	1	1	1	1	1	1	2	100	CF	7.2	2.47	19
	E34	66.9836	2	2	33.0843	2	30	2	2	2	1	1	1	2	1	1	1	1	25	25	7.5	0.83	69
	E35	67.326	2	1	36.677	2	32	2	2	2	1	1	1	1	1	1	1	3	20	CF@6'	7.8	1.34	53
	E36	71.4329	2	1	26.5795	2	30	2	2	2	1	1	1	1	1	1	1	1	CF@5'	50	7.1	1.17	61
	E37	63.1452	2	1	26.5784	2	54	1	1	2	2	1	2	2	1	1	1	1	25	20	5.3	1.32	55
	E38	54.8137	2	1	29.9831	2	20	2	2	2	1	1	2	2	1	1	1	1	25	30	8.5	1.3	57
	E39	64.0384	2	1	27.9865	2	25	2	2	1	1	1	1	1	1	1	1	1	40	40	7.9	1.74	40
	E40	57.6904	2	1	39.5285	2	20	2	2	2	1	1	1	1	1	1	1	3	80	100	9.8	1.15	65
	E41	78.5589	1	2	37.0723	2	20	2	2	2	2	1	1	1	1	1	1	3	50	30	7.5	1.4	44
	E42	81.9973	2	2	34.4428	2	50	2	1	1	2	2	1	2	1	1	1	3	CF@4'	400	7.8	1.22	42
	E43	67.7205	2	2	33.2781	2	20	2	2	1	1	1	1	2	1	1	1	1	HM	30	9.4	1.19	45
	E44	56.8274	3	2	27.2637	2	5	2	2	2	1	2	1	2	1	1	1	1	25	400	7.2	0.73	82
